# Supplementary material for: Regulation of ryanodine receptor RyR2 by protein-protein interactions: prediction of a PKA binding site on the N-terminal domain of RyR2 and its relation to disease causing mutations
Source: F1000Res. 2015 Jan 28;4:29. [Version 1] doi: 10.12688/f1000research.5858.1 (PMC4392826; doi:10.12688/f1000research.5858.1)
Supplement: Data of predicted PKA binding sites on RyR2 — Highly conserved residues that lie along a path between ALA77, ARG176 and the ligand FKGPGD of PKA are shown. Amplitude for each residue is indicated. [file f1000research-4-6260-s0000.tgz]

Archive with 1 entries (1 files):
- Raw_data_for_Figure_4.txt
