# Supplementary material for: Regulation of ryanodine receptor RyR2 by protein-protein interactions: prediction of a PKA binding site on the N-terminal domain of RyR2 and its relation to disease causing mutations
Source: F1000Res. 2015 Jan 28;4:29. [Version 1] doi: 10.12688/f1000research.5858.1 (PMC4392826; doi:10.12688/f1000research.5858.1)
Supplement: Data of predicted PKA binding sites on RyR2 — Highly conserved residues that lie along a path between ALA77, ARG176 and the ligand FKGPGD of PKA are shown. Amplitude for each residue is indicated. [file f1000research-4-6260-s0000.tgz › Raw_data_for_Figure_4.txt]

       Residue    Amplitude
        Index    

          12    2.527303E-03
          13    2.687629E-02
          14    3.234031E-02
          15    8.028962E-02
          16    5.204738E-01
          17    4.724676E-01
          18    5.981978E-01
          19    8.214594E-01
          20        2.485335
          21    6.914547E-01
          22    5.056333E-01
          23    6.565552E-01
          24    3.832819E-01
          25    2.056591E-02
          26    1.662968E-02
          27    3.994761E-04
          28    1.032618E-04
          29    4.444521E-06
          30    6.951645E-06
          31    1.144272E-04
          32    3.453384E-04
          33    8.862586E-03
          34    8.849362E-02
          35    1.379758E-01
          36    4.030318E-01
          37    1.267832E-01
          38    6.101073E-02
          39    3.286766E-02
          40    6.312331E-03
          41    1.815145E-02
          42    4.600956E-04
          43    2.108441E-04
          44    9.586440E-04
          45    1.514243E-02
          46    3.086865E-02
          47    3.011584E-02
          48    9.494598E-03
          49    5.123545E-02
          50    3.332194E-02
          51    3.875200E-02
          52    1.217172E-02
          53    3.927480E-04
          58    3.938227E-04
          59    4.188027E-03
          60    7.861166E-04
          61    6.828102E-03
          62    3.430112E-02
          63    6.410138E-02
          64    1.311916E-01
          65    4.971309E-01
          66        1.164363
          67        3.670586
          68        3.868762
          69        3.994749
          70        1.341703
          71    6.314182E-01
          72    9.276229E-01
          73    8.620815E-01
          74    6.941662E-01
          75    7.916936E-01
          76    4.407086E-02
          77    1.005284E-01
          78    1.366335E-01
          79    2.784568E-02
          80    2.140471E-02
          81    1.501429E-02
          82    8.061443E-03
          83    2.025204E-03
          84    1.963851E-03
          85    1.675820E-04
          86    3.049379E-04
         110    2.641742E-02
         111    2.967215E-02
         112    7.262783E-02
         113    3.098221E-01
         114        1.040688
         115        5.835492
         116        1.340216
         117        6.323332
         118        2.793120
         119        3.110023
         120        2.070561
         121        2.505303
         122        9.922904
         123        4.151010
         124        1.423420
         125    3.455029E-01
         126    3.271806E-01
         127    9.774247E-01
         128        1.100449
         129        2.757332
         130        1.329263
         131    4.830843E-01
         132        1.234708
         133    1.237978E-01
         134    2.850613E-02
         135    3.359911E-02
         136    3.785681E-02
         143    3.104025E-02
         144    1.474698E-01
         145    5.141395E-01
         146    2.229165E-01
         147    3.365270E-01
         148    1.735246E-01
         149    2.770213E-01
         150    1.598515E-01
         151    1.674714E-01
         152    4.613519E-03
         153    8.245935E-02
         154    1.955983E-03
         155    6.146766E-02
         156    1.696721E-01
         157    3.329183E-01
         158        1.388712
         159        1.793156
         160        2.359295
         161        5.207487
         162        5.473877
         163        1.777942
         164    4.847383E-01
         165    4.490200E-01
         166    1.959350E-02
         167    1.212851E-03
         168    5.130283E-03
         169    2.384423E-02
         170    4.225828E-01
         171    4.222317E-01
         172    4.388838E-01
         173    4.165434E-01
         174    4.896584E-01
         175    5.826702E-01
         176    4.683805E-02
         177    1.737069E-02
         178    8.862430E-03
         179    3.180155E-01
         180    3.778543E-01
         181        3.991202
         182        2.073125
         183        2.854934
         184        3.288234
         185        6.685023
         186        1.102206
         187    5.177060E-01
         188    4.487717E-01
         189    6.863977E-01
         190        1.018457
         191        5.142346
         192    9.151943E-01
         193    6.137015E-01
         194    6.670397E-02
         195    4.926915E-02
         196    3.561354E-03
         197    5.329321E-04
         198    9.449996E-05
         199    2.035542E-05
         200    1.826480E-03
         201    3.594556E-03
         202    6.629268E-02
         203    6.642137E-02
         204    7.732468E-01
         205        1.312899
         206    6.352376E-01
         207    3.579906E-01
         208    3.299820E-01
         209    4.329990E-01
         210    2.567939E-01
         211    5.209686E-01
         212        1.690269
         213    6.782175E-01
         214    3.882140E-01
         215    2.323507E-01
         216    2.198553E-01
         217    1.682522E-01
